# Supplementary material for: Expanding our knowledge of Synurales (Chrysophyceae) in Florida, United States: Proposing three novel Mallomonas taxa
Source: J Phycol. 2025 Jul 29;61(5):1206–24. doi: 10.1111/jpy.70062 (PMC12547635; doi:10.1111/jpy.70062)
Supplement: Supplementary file 1 — Table S1. GenBank accession numbers of genes used in phylogenetic analysis. [file JPY-61-1206-s002.xlsx]

## Sheet: List1
Taxon	Strain	GenBank accession
		Nuclear	Nuclear	Plastid	Plastid	Plastid	Nuclear
		SSU	LSU	LSU	psaA	rbcL	ITS
Mallomonas
M. acaroides	Baekgokji022409A	KM817854	KM817889	KM817924	KM818002	KM818080
M. acaroides var. obtusa	Yeondong041412C	KM817858	KM817893	KM817929	KM818007	KM818084
M. actinoloma var. maramuresensis	CZ104D	PQ008726	PQ008765	-	PQ031072	PQ031109
M. alpina	Hongseong120107J	KM817861	KM817896	KM817935	KM818013	KM818087
M. areolata	CZ35M	PQ008728	PQ008767	PQ008803	PQ031074	PQ031111
M. corymbosa	Gungnam072807I	GU935620	GU935642	KM817947	KM818025	GU935662
M. poseidonii	US53J	PQ669638	PQ669645	PQ678909	PQ679091	PQ679097	PV197599
M. crassisquama	CZ04A	PQ008730	PQ008769	PQ008805	PQ031076	PQ031113
M. elongata	CZ26E	PQ008732	PQ008771	PQ008807	PQ031078	PQ031115
M. intermedia	CZ34M	PQ008734	PQ008773	PQ008809	PQ031080	PQ031117
M. muskokana	Okgolji032010C	KM817877	KM817912	KM817975	KM818053	KM818103
M. portae-ferreae	Dangha110407B	GU935618	GU935640	KM817980	KM818058	GU935660
M. morrisonensis	Mulyeongari101110E	KM817876	KM817911	KM817974	KM818052	KM818102
M. tonsurata	Daejeji012611J	KM817886	KM817921	KM817998	KM818076	KM818112
Pseudocoronatae
M. lelymene	Silso012611J	KM817874	KM817909	KM817968	KM818046	KM818100
M. lelymene	CZ29D	PQ008736	PQ008775	PQ008811	PQ031082	PQ031119
Striatae
M. denticulata	CCMP 1658	M87333	AF409122	-	-	AF015585
M. cratis	Hoje060207B	GU935623	GU935645	KM817951	KM818029	GU935665
M. flora	CZ35K	PQ008738	PQ008777	PQ008813	PQ031084	PQ031121
M. marina	Dongho031817J	MZ420331	MZ420311	MZ420309	MZ456007	MZ456009
M. pseudocratis	Daejeji012611B	KM817878	KM817913	KM817981	KM818059	KM818104
M. striata	CZ33H	PQ008741	PQ008780	-	PQ031086	PQ031123
M. striata var. serrata	CCMP2059	KM817884	KM817919	KM817995	KM818073	KM818110
Papillosae
M. furtiva	VN828	KY942078	KY942071	-	-	KY942075
M. kalinae	CCMP479	PQ008742	PQ008781	PQ008815	PQ031087	PQ031124
M. papillosa	CZ03F	PQ008744	PQ008783	PQ008817	PQ031089	PQ031126
M. papillosa	Jeongsan121209J	PQ008745	PQ008784	PQ008818	PQ031090	PQ031127
M. rasilis	D01D	PQ008746	PQ008785	-	PQ031091	PQ031129
M. laureana	US55E	PQ669639	PQ669646	PQ678910	PQ679092	PQ679098	PV197600
M. laureana	US55K	PQ669640	PQ669647	PQ678911	PQ679093	PQ679099	PV197601
M. joergenii	US58AB	PQ669641	PQ669648	PQ678912	PQ679094	PQ679100	PV197602
M. joergenii	US58L	PQ669642	PQ669649	PQ678913	PQ679095	PQ679101	PV197603
Akrokomae
M. akrokomos	Posan012608J	GU935625	GU935647	KM817932	KM818010	GU935667
M. akrokomos	SGJMAK5	JX946336	JX946344	KM817933	KM818011	JX946352
Annulatae
M. annulata	CCMP474	JQ281516	JQ281510	KM817936	KM818014	JQ281504
M. annulata	CZ34K	PQ008747	PQ008786	PQ008819	PQ031092	PQ031130
Corneae
M. cornea	US46H	PQ669643	PQ669650	-	PQ679096	PQ679102	PV197604
Torquatae
M. doignonii	CZ08K	PQ008749	PQ008788	-	PQ031094	PQ031132
M. elevata	JJMCGRMSP	JX946339	JX946347	KM817952	KM818030	JX946355
M. eoa	CZ115B	PQ008751	PQ008790	PQ008821	PQ031096	PQ031134
M. favosa	D03C	PQ008754	PQ008792	PQ008823	PQ031098	PQ031137
M. foveata	Hoesan061007I	GU935633	GU935655	KM817970	KM818048	GU935675
M. munda	CZ85G	PQ008756	PQ008794	-	PQ031100	PQ031139
M. schwemmlei	CZ33F	PQ008757	PQ008795	PQ008824	PQ031101	PQ031140
M. torquata	Yoonnae2030610F	KM817887	KM817922	KM817999	KM818077	KM818113
Quadratae
M. adamas	CZ38K	PQ008759	PQ008797	PQ008826	PQ031103	PQ031142
M. pseudobronchartiana	Mulyoengari101110J	JN991181	JN991190	KM817943	KM818021	JN991172
M. splendens	CCMP 1782	PQ008762	PQ008800	PQ008829	PQ031106	PQ031145
Punctiferae
M. punctifera	Daepyeng030610I	KM817881	KM817916	KM817987	KM818065	KM818107
Insignes
M. insignis	Beopsu033107D	GU935634	GU935656	KM817962	KM818040	GU935676
Planae
M. bangladeshica	Hoesan061007G	GU935630	GU935652	KM817941	KM818019	GU935672
M. caudata	CZ92A	PQ008764	PQ008802	PQ008831	PQ031108	PQ031147
M. ceylanica	Gungnam092213J	KM817864	KM817899	KM817946	KM818024	KM818090
M. cuspis	Dongho022517B3	MZ420330	MZ420310	MZ420308	MZ456006	MZ456008
M. heterospina	Posan012608A	GU935617	GU935639	KM817960	KM818038	GU935659
M. hexareticulata	Mudong072410D	JN991182	JN991191	KM817961	KM818039	JN991173
M. lacuna	CCMP2880	JN991177	JN991186	KM817966	KM818044	JN991168
M. matvienkoae	Muryeong112807B	GU935628	GU935650	KM817971	KM818049	GU935670
M. oviformis	Jeongdang021410N	JN991178	JN991187	KM817976	KM818054	JN991169
M. peronoides	Pihyangjeong092609A	JN991180	JN991189	KM817979	KM818057	JN991171
M. pseudomatvienkoae	Geumya101709	KM817880	KM817915	KM817984	KM818062	KM818106
M. sorohexareticulata	Gungnam092709	JN991183	JN991192	KM817992	KM818070	JN991174
outgroup
Synura echinulata	CCMP853	KM590563	KM590629	KM590705	KM590781	KM590850
Synura petersenii	Buje100307A	KM590586	KM590657	KM590732	KM590804	KM590873
Synura spinosa	Sandoji011109C	KM590602	KM590673	KM590749	KM590821	KM590889
Synura uvella	Gahang033107A	KM590611	KM590682	KM590759	KM590829	KM590898
