# Supplementary material for: Expanding our knowledge of Synurales (Chrysophyceae) in Florida, United States: Proposing three novel Mallomonas taxa
Source: J Phycol. 2025 Jul 29;61(5):1206–24. doi: 10.1111/jpy.70062 (PMC12547635; doi:10.1111/jpy.70062)
Supplement: Supplementary file 2 — Table S2. A complete list of observed species and their abundance at each study site, including their history of occurrence in Florida. [file JPY-61-1206-s001.xlsx]

## Sheet: Florida
Number of records in present study	Taxa recorded in Florida	Author names	History of recods in Florida	Ocala National Forest								Myakka River State Park			First time sampled
				Lake Dorr	Near Echo Lake	Echo Lake	Grasshopper Lake	Cowpen pond	Blue Sink	Laura Lake	Penner Lake	Oxbow Lake	Myakka river	Canal near Myakka river	Lake Manatee	Lake Lee
0	M. akrokomos	Ruttner 1913	2; 6; 8; 10; 11; 14
0	M. alpina	Pascher & Ruttner 1913	14
1	M. annulata	(D.E.Bradley) K.Harris 1967	6								VR
4	M. bangladeshica	(E.Takahashi & T.Hayakawa) Siver & A.P.Wolfe 2009	14									R	R	R	R
4	M. binocularis	P.A.Siver 2002	13; 14			A	A	A			A
1	M. caerula	P.A.Siver 2002	12	A
1	M. canina	Kristiansen 1982	5; 10; 14								R
7	M. caudata	Iwanoff [Ivanov] 1899	2; 5; 6; 8; 10; 11; 14	C					C			C	C	R	R	C
0	M. corcontica	(Kalina) L.Ș.Péterfi & Momeu 1976	8
5	M. cornea sp. nov.	Knotek & Škaloud 2025	first record			A	C	C	C		C
7	M. crassisquama	(Asmund) Fott 1962	2; 5; 8; 14	C		C			C			C	C	C	C
3	M. cristata	Dürrschmidt 1981	2; 5; 10; 11; 14	C			C						VR
5	M. cyathellata	Wujek & Asmund 1979	2; 5; 6; 8; 11; 14			C			C				VR		C	C
0	M. delanciana	P.A.Siver 2002	13; 14
3	M. dickieae	K.H.Nicholls 1982	8; 10; 14			C	C		C
3	M. duerrschmidtiae	P.A.Siver, J.S.Hamer & H.J.Kling 1990	10; 14			R			R				C
0	M. elongata	Reverdin 1919	8; 11
5	M. favosa	K.H.Nicholls 1984	5; 10; 14			A	C	C	C		R
7	M. foveata	(Dürrschmidt) E.S.Gusev 2024	2; 5; 6; 8; 9; 10; 11; 14	C		A			C			A	A	C	C
8	M. furtiva	Gusev, Certnerová, Škaloudová & Škaloud 2017	10		R	R		R	R		R			R	R	C
1	M. gemina	(Dürrschmidt & Croome) E.S.Gusev 2024	first record	C
10	M. guttata	Wujek 1984	2; 5; 11; 14		C	A	A	A		A	A		A	A	A	A
0	M. hamata	Asmund 1979	5; 8; 10; 14
0	M. heterospina	J.W.G.Lund 1942	6
2	M. hindonae	K.H.Nicholls 1982	first record				VR	VR
1	M. hualvensis	(Asmund, Cronberg & Dürrschmidt) Kapustin 2024	first record								VR
3	M. intermedia	Kisselev 1931	first record				R				R		R
1	M. joergenii sp. nov.	Knotek & Škaloud 2025	first record								A
4	M. kornevae	E.S.Gusev, Martynenko, Hoan Tran & Podunay 2024	first record									R	C	C	C
1	M. labyrinthina	K.H.Nicholls 1984	first record								VR
2	M. laureana sp. nov.	Knotek & Škaloud 2025	first record	R						C
0	M. leboimei	Bourrelly 1947	8
2	M. lychenensis	Conrad 1938	14						R				R
0	M. matvienkoae	B.Asmund & Kristiansen 1986	2; 5; 11; 14
4	M. matvienkoae var. myakkana	P.A.Siver 1991	4; 6; 11									D	D	D	D
1	M. multisetigera	Dürrschmidt 1982	10; 14													R
0	M. multiunca	Asmund 1956	5; 8; 14
1	M. munda	(Asmund, Cronberg & Dürrschmidt) Nemcová 2013	first record								VR
6	M. muskokana	(K.M.Nicholls) P.A.Siver 2009	10			C	C	C		C	C	C
1	M. ocalensis	P.A.Siver 2002	12; 14						VR
9	M. okhapkinii	Martynenko, Shkurina & E.S. Gusev	first record		A	C		C		C	C		C	C	C	C
1	M. ouradion	K.Harris & D.E.Bradley 1958	5; 8												VR
7	M. paludosa	Fott 1957	5; 8; 14	C		A	C	C	C		C		R
2	M. papillosa	K.Harris & D.E.Bradley 1960	5; 6; 8; 11								R					R
1	M. parana	Vigna & Kristiansen 2005	first record				VR
2	M. parvula	Dürrschmidt 1982	2; 11								R			R
0	M. parvula var. nichollsii	Wujek & R.G.Bland 1988	3; 5
4	M. peronoides	(K.Harris) Momeu & L.Ș.Péterfi 1976	6; 11; 14									C	C	C	C
0	M. pillula	K.Harris 1967	5; 8
1	M. pillula f. valdiviana	Dürrschmidt 1982	first record								VR
3	M. portae-ferreae	L.Ș.Péterfi & Asmund 1972	5; 8; 11										R	C	C
3	M. portae-ferreae var. reticulata	Gretz, Sommerfeld & Wujek 1985	2; 6; 14											VR	R	C
10	M. poseidonii comb. et stat. nov.	(Siver) Knotek & Škaloud 2025	5; 6; 9; 10; 14			A	C	C	C		C	C	C	C	C	A
3	M. pseudobronchartiana	E.S.Gusev, P.A. Siver & W.Shin 2017	5; 6; 14							C			C	R
1	M. pseudocoronata	Prescott 1944	1; 2; 5; 6; 10; 14													C
1	M. pseudocratis	Dürrschmidt 1983	11													VR
4	M. pseudomatvienkoae	B.Y.Jo, W.Shin, H.S.Kim, Siver & R.A.Andersen 2013	5; 6; 10; 14		C	C					C				A
1	M. pugio	D.E.Bradley 1964	14					C
1	M. pumilio	K.Harris & D.E.Bradley 1957	5	VR
0	M. punctifera	Korshikov 1941	10
4	M. punctifera var. brasiliensis	J.Kristiansen & M.Menezes 1998	11; 14			C	C	C								R
2	M. cf. rasilis	Dürrschmidt 1983	first record										R	C
0	M. schwemmlei	Glenk 1956	8; 14
3	M. sp.		first record			R	R	R
0	M. sphagniphila	K.H.Nicholls 1987	5
4	M. stellata	G.Cronberg 1988	14					R				R	VR	R
1	M. striata	Asmund 1959	first record								VR
6	M. striata var. serrata	K.Harris & D.E.Bradley 1960	2; 6; 8; 10; 11; 14			C	C			R	C			R		C
4	M. tonsurata	Teiling 1912	1; 2; 5; 6; 8; 10; 11; 14							R			C	R	C
1	M. torquata	B.Asmund & G.Cronberg 1979	14								R
0	M. transsylvanica	Péterfi & Momeu 1976	6; 8; 10; 14
0	M. transsylvanica f. curvata	P.A.Siver & A.M.Lott 2006	14
5	M. wujekii	P.A.Siver 1994	7; 10; 14	D		C	A	R			R
7	S. americana	Kynclová & Skaloud 2012	first record			A	C	A			C		A	A	C
0	S. australiensis	Playfair 1915	6; 8
8	S. curtispina	(J.B.Petersen & J.B.Hansen) Asmund 1968	2; 6; 8; 11	C		C	C			C		C		C	C	C
9	S. echinulata	Korshikov 1929	2; 5; 8; 9; 10; 11; 14			C	C	C		C	C		C	C	C	A
7	S. leptorrhabda	(Asmund) K.H.Nicholls 1985	8; 10; 11			C	C	R	C		C		C			C
0	S. mammillosa	E.Takahashi 1972	8
2	S. mollispina	(J.B.Petersen & J.B.Hansen) L.Ș.Péterfi & Momeu 1977	5										C	R
4	S. papillosa	Kapustin, Gusev & Siver 2018	2; 14			R		R			R					R
2	S. petersenii	Korshikov 1929	2; 5; 6; 8; 10; 11											C	C
1	S. praefracta	(Asmund) Skaloud & Skaloudová 2020	10						C
6	S. prowsei	Siver, Kapustin & Gusev 2018	first record		A	C	A	C	C		C
9	S. sphagnicola	(Korshikov) Korshikov 1929	2; 5; 8; 10; 14		C	C	R	R	R		C			R	C	C
0	S. spinosa	Korshikov 1929	2; 5; 10; 11; 14
1	S. synuroidea	(Prowse) Pusztai, Certnerová, Skaloudová & Skaloud 2016	2; 5								R
0	S. truttae	(Siver) Skaloud & Kynclová 2012	6; 10; 14
5	S. uvella	Ehrenberg 1834	5; 6; 8; 10; 11; 14			C	C			C		A	C
7	S. vinlandica	Skaloud, Skaloudová & Siver 2020	10; 14		A	C	C	A	C		C		C
Number of taxa on the site:				11	7	28	24	22	18	10	32	12	27	25	22	18
Legend
D	… dominant
A	… abundant
R	… rare
VR	… very rare
Number	Reference
1	Wujek, D. E. (1983). A new fresh-water species of Paraphysomonas (Chrysophyceae: Mallomonadaceae). Transactions of the American Microscopical Society, 102(2), 165–168. https://doi.org/10.2307/3225885
2	Wujek, D. E. (1984). Chrysophyceae (Mallomonadaceae) from Florida. Florida Scientist, 47(3), 161–170.
3	Wujek, D. E., & Bland, R. G. (1988). Spiniferomonas and Mallomonas: Descriptions of two new taxa of Chrysophyceae. Transactions of the American Microscopical Society, 107(3), 301–304. https://doi.org/10.2307/3226511
4	Siver, P. A. (1991). The biology of Mallomonas: Morphology, taxonomy and ecology (Vol. 63). Kluwer Academic Publishers.
5	Wujek, D. E., & Bland, R. G. (1991). Chrysophyceae (Mallomonadaceae and Paraphysomonadaceae) from Florida. III. Additions to the flora. Florida Scientist, 54(1), 41–48.
6	Siver, P. A., & Wujek, D. E. (1993). Scaled Chrysophyceae and Synurophyceae from Florida: IV. The flora of Lower Lake Myakka and Lake Tarpon. Florida Scientist, 56(2), 109-117. http://www.jstor.org/stable/24320611
7	Siver, P. A. (1994). Mallomonas wujekii (Synurophyceae), a new species from Florida, USA. Nordic Journal of Botany, 14(4), 467-471. https://doi.org/10.1111/j.1756-1051.1994.tb00634.x
8	Wujek, D. E., & Siver, P. A. (1997). Studies on Florida Chrysophyceae (Paraphysomonadaceae) and Synurophyceae (Mallomonadaceae). V. The flora of north-central Florida. Florida Scientist, 60(1), 21-27. http://www.jstor.org/stable/24320736
9	Siver, P. A. (1999). Morphological observations of Synurophycean algae from some acidic habitats, including the description of a sub‐specific taxon. Nordic Journal of Botany, 19(1), 121-127. https://doi.org/10.1111/j.1756-1051.1999.tb01908.x
10	Siver, P. A., & Wujek, D. E. (1999). Scaled Chrysophyceae and Synurophyceae from Florida, USA: VI. Observations on the flora from waterbodies in the Ocala National Forest. Nova Hedwigia, 68(1), 75-92. 10.1127/nova.hedwigia/68/1999/75
11	Wujek, D. E., & Moghadan, L. S. (2001). Scaled chrysophytes from Florida. VII. Observations on the flora from the southeast. Florida Scientist, 64(4), 274-282.
12	Siver, P. A. (2002). Two new species of Mallomonas (Synurophyceae) from the Ocala National Forest, Florida, USA. Nordic Journal of Botany, 22(1), 115-121. https://doi.org/10.1111/j.1756-1051.2002.tb01627.x
13	Siver, P. A. (2002). Two new taxa in the section Papillosae of the genus Mallomonas (Synurophyceae) from the Ocala National Forest, Florida, USA. Nordic Journal of Botany, 22(1), 123-128. https://doi.org/10.1111/j.1756-1051.2002.tb01628.x
14	Siver, P. A., & Lott, A. M. (2006). Further observations on the scaled Chrysophycean and Synurophycean flora of the Ocala National Forest, Florida, U.S.A. Nordic Journal of Botany, 24(2), 211-233.https://doi.org/10.1111/j.1756-1051.2004.tb00835.x
